# Supplementary material for: Modeling of trees failure under windstorm in harvested Hyrcanian forests using machine learning techniques
Source: Sci Rep. 2021 Jan 13;11:1124. doi: 10.1038/s41598-020-80426-7 (PMC7806626; doi:10.1038/s41598-020-80426-7)
Supplement: Supplementary file 1 — Supplementary Information. [file 41598_2020_80426_MOESM1_ESM.xlsx]

## Sheet: Sheet1
plot slope (%)	plot soil depth(cm)	tree area (m2)	tree DBH(cm)	tree height (m)	tree crown diameter (m)	Mean Distance from surrounded trees (m)	min Distance from surrounded trees (m)	max Distance from surrounded trees (m)	plot Mean DBH (cm)	plot Mean Height (m)	plot Density (N)	plot diversity (N)	larger trees (N)	heighter trees(N)	tree failure
10	15	64	75	25	10	4.5	1.5	15.4	15	12	15	3	1	2	1
25	10	95	65	26	9	5.5	2.1	11.5	21	15	12	2	2	1	1
20	10	98	39	28	11	5.6	2.6	11.6	28	18	15	3	0	2	1
14	15	145	80	27	13	6.8	3.8	12.8	18	12	14	3	1	3	1
10	12	140	45	27	7	6.7	3.7	12.7	50	25	12	2	2	0	0
5	20	149	66	25	5	6.9	2.9	14.6	20	12	10	1	1	1	1
8	20	211	95	25	11	8.2	5.2	14.2	18	15	9	2	2	1	1
6	25	232	105	25	13	8.6	4.6	14.6	25	15	5	4	2	2	1
9	30	195	35	19	6	7.9	4.9	13.9	16	14	8	4	1	1	0
12	10	221	135	28	15	8.4	5.4	14.4	17	15	6	2	0	2	1
15	10	226	65	25	7	8.5	6	14.5	35	23	9	2	2	0	0
11	20	220	88	29	8	8.5	5.5	14.5	35	23	12	2	1	1	0
10	15	201	95	25	7	8.2	5.2	14.2	31	21	11	3	1	2	0
9	25	202	90	27	11	8.3	5	15.4	26	16	10	4	1	1	1
4	30	160	93	29	9	7.3	5.1	13.3	27	12	15	2	1	2	1
1	30	175	80	22	13	7.6	4.6	12.8	28	15	17	3	2	2	0
3	25	165	70	25	10	7.5	4.1	13.5	15	11	14	1	0	1	1
2	20	151	60	26	8	7.1	4.1	13.1	17	13	15	2	1	0	1
29	10	254	80	24	8	9.4	6.4	15.4	18	12	13	3	1	2	1
27	15	259	90	28	10	9.5	6.5	15.5	25	15	12	2	1	1	1
25	10	270	100	26	13	9.6	6	15.6	35	20	15	3	1	1	1
15	20	125	110	26	14	6.5	3.5	12.5	34	20	8	4	1	1	1
14	20	151	118	28	14	7.6	4.6	13.6	40	23	10	2	1	1	1
18	20	174	130	24	15	7.4	4.4	13.4	41	23	12	3	2	2	0
20	15	156	65	25	8	7.5	4.9	13.5	46	23	15	2	2	0	0
4	35	221	55	29	9	8.6	5.6	14.6	48	25	19	3	2	1	0
6	40	202	86	26	6	8.4	5.4	14.2	27	17	9	2	3	1	1
8	50	200	55	27	8	8.2	5.2	14.6	29	19	10	3	3	1	1
9	50	198	98	28	9	8.3	5.5	13.9	30	20	8	2	3	1	1
10	25	259	98	25	9	9.3	5.1	14.4	35	21	7	1	2	1	1
10	15	271	95	26	7	9.4	6.4	14.5	36	25	14	3	0	1	0
16	20	280	68	23	8	9.5	6.5	14.5	34	22	13	3	2	2	0
14	20	231	105	27	10	8.6	6	14.2	31	20	11	2	2	2	1
13	20	98	106	26	15	5.6	2.6	15.4	36	19	15	3	2	2	1
11	35	102	137	29	12	5.9	2.9	13.3	35	20	14	3	1	3	1
10	35	98	139	28	16	5.7	2.7	12.8	26	16	15	2	1	3	1
12	35	150	67	25	14	7.1	4.1	13.5	27	17	18	2	1	3	0
5	45	178	87	29	11	7.6	4.9	13.1	24	14	12	2	5	2	1
1	50	168	86	21	8	7.4	4.4	14.5	26	16	11	1	0	0	0
3	45	191	94	26	12	7.9	4.9	14.5	31	21	10	3	4	2	1
4	40	230	98	25	10	8.6	5.6	14.2	32	22	8	3	5	2	0
2	45	219	57	25	11	8.4	3.5	15.4	36	26	15	2	2	2	0
8	45	210	67	26	10	8.2	5.2	13.3	25	15	14	2	2	1	1
1	50	211	95	26	8	8.3	3	12.8	41	20	16	4	2	1	0
9	45	120	98	24	9	6.3	3.3	13.5	42	25	18	2	0	1	0
1	45	135	111	29	10	6.7	3.7	13.1	45	20	15	4	1	5	0
4	35	136	103	29	12	6.2	3.2	14.6	25	20	16	2	1	0	0
30	10	146	116	27	14	6.9	3.5	12.9	26	16	12	3	1	4	1
10	15	279	136	25	13	9.5	5.1	14.6	27	17	13	3	1	5	1
11	25	268	137	28	10	9.3	6.3	15.4	26	16	8	4	0	2	1
14	20	259	86	27	10	9.1	6.1	15.1	35	25	9	2	2	2	0
5	35	281	55	25	7	9.5	5	15.5	34	24	14	1	3	2	0
6	35	295	98	24	9	9.8	6.8	15.8	31	21	17	2	0	0	0
4	35	269	98	26	8	9.3	6.3	15.3	36	26	8	4	2	1	0
8	30	268	95	23	8	9.3	5.1	15.3	38	28	10	1	1	1	0
3	35	70	68	25	9	5	5.1	14.6	39	25	11	2	2	1	0
25	10	251	105	28	12	9.4	4	15.4	40	25	13	3	2	1	0
10	25	240	106	28	11	9.5	6.5	15.5	41	24	8	2	2	0	1
25	15	261	137	26	11	9.6	5.1	15.6	41	24	9	4	0	2	1
20	15	110	139	28	15	6.5	3.5	12.5	25	15	11	2	3	1	1
14	35	154	67	26	8	7.6	4.1	13.6	19	11	8	3	2	2	1
10	40	156	87	28	9	7.4	4.4	12.8	25	15	7	2	4	0	1
5	40	152	86	24	10	7.5	4.5	13.5	25	15	14	4	2	1	0
8	40	210	94	28	9	8.6	5.6	14.6	27	17	13	2	5	2	1
6	40	198	98	25	8	8.4	3.6	12.8	26	16	11	3	2	1	1
9	30	196	57	27	10	8.2	5.2	12.9	35	25	15	1	0	2	0
12	25	185	67	27	10	8.3	5.3	14.6	26	16	14	2	1	2	1
15	15	245	95	26	10	9.3	3.9	15.4	24	14	15	3	2	1	1
11	20	253	35	28	7	9.4	6.4	15.1	26	16	18	4	3	0	0
10	25	255	135	24	14	9.5	6.5	15.5	27	17	12	2	2	2	1
9	30	201	65	20	10	8.6	5.1	15.8	28	18	11	3	2	1	0
4	30	85	88	26	9	5.6	2	15.3	15	11	10	1	1	1	1
1	45	86	95	27	9	5.9	2.9	15.3	17	12	8	3	1	1	1
3	50	89	90	25	9	5.7	2.7	14.6	18	12	15	2	1	1	1
2	25	140	93	20	8	7.1	4.1	15.4	25	15	14		1	2	0
29	15	146	80	23	9	7.6	4	15.5	35	22	16	1	2	0	0
27	10	210	70	28	10	8.4	5.4	15.6	34	22	18	2	0	1	0
25	10	198	60	27	11	8.2	5.2	12.5	40	25	15	3	1	1	0
15	10	195	80	24	10	8.3	5.1	15.4	41	25	16	2	2	1	0
14	25	199	90	28	12	6.3	3.3	12.3	46	25	12	3	1	1	0
18	25	135	100	29	10	6.7	3	12.8	48	24	13	2	2	1	0
20	15	103	75	25	10	6.2	3.2	14.6	27	17	9	2	2	1	1
4	35	124	65	28	8	6.9	3.9	12.9	29	19	12	2	1	2	1
6	35	210	39	27	9	9.5	6.5	15.5	30	22	11	2	0	2	1
8	35	245	80	26	9	9.3	6.3	15.3	35	20	10	2	2	2	1
9	40	236	45	20	10	9.1	6.1	15.8	36	21	15	3	1	3	0
10	40	246	66	26	11	9.5	6	15.3	34	21	17	2	1	3	0
10	30	265	95	27	8	9.8	5.1	15.3	31	21	14	2	1	3	0
16	30	204	105	28	9	9.3	6.3	14.6	36	25	15	4	1	2	0
14	25	61	70	27	11	4.5	1.5	15.4	35	25	13	4	2	0	0
13	15	92	60	26	8	5.5	5.1	15.5	25	15	12	2	0	2	1
11	10	91	80	25	9	5.6	2.6	15.6	31	21	15	3	1	2	0
10	15	111	90	29	10	6.8	4.1	12.5	36	26	8	2	1	2	1
12	25	112	100	28	10	6.7	3.7	15.4	38	22	10	4	1	1	1
5	35	113	75	28	10	6.9	3.9	12.3	39	22	12	2	1	1	0
1	30	185	65	29	11	8.2	5.2	12.8	40	25	15	1	1	1	0
3	30	199	39	22	8	8.6	3.9	14.6	41	24	11	2	1	5	0
4	40	153	94	28	9	7.9	5.1	12.9	41	24	14	1	2	0	0
2	40	189	98	28	8	8.4	5.4	14.4	25	15	18	2	2	4	0
8	15	192	57	29	9	8.5	5.5	14.5	19	12	15	1	2	5	1
1	25	178	67	25	12	8.5	5.5	12.8	25	15	12	2	3	2	1
9	35	175	95	28	8	8.2	2.9	14.2	25	15	8	3	3	2	1
1	35	198	98	27	9	8.3	5.3	14.3	27	17	15	3	3	2	0
4	45	124	111	26	13	7.3	4.3	13.3	26	16	9	2	2	0	1
30	10	85	103	25	8	5.9	2.9	12.5	35	20	10	3	0	1	0
10	25	203	110	25	9	8.6	5.6	12.3	26	16	11	2	2	1	1
11	35	213	118	28	11	8.7	2.9	14.6	24	14	14	3	2	1	1
14	40	152	130	25	11	7.5	4.5	13.6	26	16	17	4	2	1	0
5	35	165	65	28	7	7.9	5.1	13.3	27	17	12	2	1	0	1
6	35	162	55	26	8	7.9	3.1	12.3	28	18	13	3	1	2	0
4	30	214	86	25	12	8.9	5.9	12.8	15	12	10	2	1	1	1
8	30	234	55	24	11	9.1	6.1	11.9	17	12	10	1	5	2	1
3	35	233	98	23	13	9.2	3.1	14.9	18	12	11	3	0	0	1
25	15	256	98	25	10	9.6	6.6	11.9	25	15	12	2	4	1	1
10	25	85	95	26	9	5.9	2.9	15.4	35	21	13	3	5	2	0
25	15	86	68	28	8	5.7	2.7	14.6	34	21	13	4	2	1	0
20	10	204	105	28	7	8.6	5.6	14.6	40	23	15	2	2	2	0
14	25	205	106	29	8	8.6	5.6	14.6	41	23	18	3	2	2	0
10	25	171	137	28	10	7.6	5.1	13.6	46	23	14	2	0	1	0
5	35	111	139	27	12	6.5	3.5	12.5	48	25	8	3	1	0	1
8	30	112	66	25	8	6.7	3.7	12.7	27	24	9	2	1	2	0
6	35	114	95	26	8	6.8	3.1	12.8	29	19	12	3	1	1	0
9	40	86	105	26	9	5.9	2.9	14.6	30	20	12	2	1	1	0
12	50	258	35	20	7	9.4	5.1	15.4	35	24	10	1	0	1	0
15	25	234	135	25	15	9.2	3.1	15.2	36	21	9	2	2	1	1
11	40	210	65	25	11	8.9	5.9	14.9	34	22	10	3	3	2	0
10	35	87	88	29	12	5.9	2.9	15.4	31	21	10	3	0	0	1
9	50	198	95	28	12	8.6	3.1	14.6	36	22	15	2	2	1	0
4	25	200	90	25	13	8.7	5.7	14.7	35	21	15	3	1	1	0
1	35	145	93	26	10	7.5	4.5	13.5	25	15	14	2	2	1	1
3	30	135	80	26	10	7.9	4.9	13.9	27	17	12	3	2	1	1
2	35	165	70	27	10	7.9	4.9	13.9	26	16	16	4	2	1	1
29	10	211	124	28	13	8.9	5.9	14.9	35	21	12	2	0	1	1
27	10	219	126	27	10	9.1	3.1	15.1	26	16	13	3	3	2	1
25	10	210	97	27	12	9.2	6.2	12.8	24	14	10	2	2	2	1
15	45	256	114	27	12	9.6	6.6	12.8	26	13	10	1	4	2	1
14	25	81	106	26	10	5.9	3.1	14.2	27	17	11	3	2	3	1
18	35	83	107	29	13	5.7	5.1	14.3	28	13	12	2	5	3	1
20	35	201	67	29	14	8.6	5.6	13.3	15	12	13	3	2	3	1
4	50	203	89	25	15	8.6	5.6	11.9	17	11	13	4	0	2	1
6	45	152	87	25	15	7.6	4.6	14.6	46	24	15	2	1	0	0
8	50	112	95	26	15	6.5	3.5	14.7	48	23	18	3	2	2	0
9	35	115	106	29	11	6.7	5.1	13.5	27	17	14	2	3	2	1
10	35	124	141	28	10	6.8	3.8	13.9	29	19	8	3	2	2	1
10	45	87	138	28	9	5.9	2.9	15.4	30	20	9	2	2	1	1
16	25	254	140	28	9	9.4	3.1	14.9	35	21	12	1	1	1	1
14	30	213	136	28	8	9.2	6.2	15.1	36	22	12	2	1	1	0
13	35	224	67	25	9	8.9	5.9	15.2	34	22	10	4	1	5	0
11	35	86	69	21	10	5.9	3.1	15.6	31	21	9	4	1	0	0
10	40	256	95	28	10	9.6	6.6	15.6	36	23	10	2	2	4	1
12	45	203	85	25	10	8.6	5.6	15.4	35	23	10	2	0	5	1
5	45	102	86	26	10	6.5	5.1	12.5	25	15	15	2	1	2	1
1	50	99	87	28	12	6.3	3.3	12.3	27	17	15	3	2	2	1
3	50	199	90	29	13	8.6	3.1	14.6	26	16	15	4	1	2	1
4	35	158	99	27	10	7.6	4.6	13.6	48	24	17	2	2	0	0
2	45	162	104	27	11	7.3	3.1	13.3	47	24	14	3	2	1	0
8	40	101	121	28	14	6.3	5.1	12.3	48	25	15	1	1	1	0
1	35	123	128	25	15	6.9	3.9	12.8	36	22	13	2	0	1	1
9	25	68	130	25	15	5.9	2.9	11.9	38	22	12	3	2	1	0
1	35	201	85	25	12	8.9	3.1	14.9	39	23	15	2	1	0	0
4	35	70	86	25	10	5.9	2.9	11.9	34	21	8	3	1	2	1
30	10	256	97	25	10	8.9	3.1	15.4	35	20	10	4	1	1	1
10	25	61	102	26	8	5	2	14.6	29	19	12	2	1	2	0
11	15	78	123	26	9	6	3	14.6	28	18	15	3	2	0	0
14	15	98	103	26	8	6.5	3.5	12.5	28	18	11	2	0	1	1
5	25	95	132	26	12	6	3	14.6	26	16	14	3	1	2	1
6	25	124	126	26	7	6.9	3.9	12.9	41	24	18	2	1	1	0
4	35	179	135	26	15	8	5.1	14	25	15	15	2	1	2	1
8	35	112	120	27	12	7	4	12.8	28	18	12	2	1	2	1
3	35	78	124	27	14	5.9	2.9	11.9	35	20	8	2	1	1	1
25	15	258	128	27	15	9.6	6.6	15.6	36	21	15	2	1	0	1
10	10	198	126	27	11	8.6	5.6	15.4	34	20	9	3	2	2	1
25	10	101	115	29	10	6.5	3.1	14.6	31	21	10	3	2	1	1
20	10	99	115	28	10	6.3	3.3	12.3	36	22	12	2	2	1	0
14	10	203	99	21	8	8.6	5.6	14.6	35	22	15	3	3	1	0
10	25	159	86	26	9	7.6	3.1	13.6	25	15	18	2	3	1	0
5	35	146	99	23	9	7.3	4.3	12.8	27	17	15	3	3	2	0
8	35	101	135	28	9	6.3	3.3	12.3	26	16	10	2	2	0	1
6	40	124	134	27	11	6.9	3.1	12.9	48	25	11	2	0	1	0
9	35	98	125	28	9	5.9	2.9	11.9	47	25	13	2	2	1	0
12	40	214	126	26	12	8.9	5.1	14.9	48	24	14	2	2	1	0
15	40	85	102	27	13	5.9	2.9	11.9	36	20	14	2	2	1	0
11	35	226	123	28	11	8.9	5.9	14.9	38	20	16	3	1	1	1
10	25	62	103	25	12	5	2	15.4	39	20	16	2	1	1	0
9	15	92	132	26	8	6	3	14.6	34	24	15	3	1	2	0
4	15	114	126	29	9	6.5	3.5	12.5	35	25	12	2	5	2	0
1	35	93	135	27	9	6	3.1	12	29	19	11	2	0	2	1
3	15	124	120	27	12	6.9	3.9	12.9	28	18	10	2	4	3	1
2	25	184	124	26	14	8	5	14	35	20	8	1	5	3	1
29	10	125	128	26	15	7	3.1	14.6	36	20	12	2	2	3	1
27	10	95	126	26	15	5.9	2.9	12.3	38	23	9	1	2	2	1
25	10	210	115	26	13	8.7	3.1	14.6	35	21	12	2	2	0	1
15	15	212	115	25	15	8.9	5.9	13.6	32	22	9	2	0	2	1
14	15	249	99	29	12	9.4	6.4	12.8	31	21	12	2	1	2	1
18	25	280	86	29	10	9.9	5.1	12.3	30	20	10	3	1	2	1
20	20	258	99	28	11	9.7	6.7	12.9	30	20	8	1	1	1	1
4	20	268	135	28	11	9.5	6.5	11.9	36	23	15	4	1	1	0
6	20	165	134	28	11	6.9	3.1	14.9	32	22	14	2	0	1	0
8	35	213	125	28	12	8.7	3.1	14.7	25	15	14	1	2	5	1
11	20	215	142	27	14	8.9	5.9	14.9	29	19	15	4	3	0	1
10	30	64	75	25	8	4.5	1.5	15.4	15	12	15	1	0	4	0
5	10	95	65	26	7	5.5	2.1	11.5	21	15	12	3	2	5	0
8	10	98	39	28	11	5.6	2.6	11.6	28	18	15	3	1	2	1
6	20	145	80	27	9	6.8	3.8	12.8	18	12	14	4	2	2	1
9	15	140	45	27	13	6.7	3.7	12.7	50	25	12	4	2	2	0
12	25	149	66	25	10	6.9	2.9	14.6	20	12	10	1	2	0	1
15	30	211	95	26	8	8.2	5.2	14.2	18	15	9	2	0	1	1
11	30	232	105	26	8	8.6	4.6	14.6	25	15	5	2	3	1	1
10	25	195	35	19	10	7.9	4.9	13.9	16	14	8	3	2	1	1
9	20	221	135	26	13	8.4	5.4	14.4	17	15	6	2	4	1	1
4	10	226	65	25	14	8.5	6	14.5	35	23	9	3	2	0	1
1	15	220	88	29	14	8.5	5.5	14.5	35	23	12	2	5	2	1
3	10	201	95	25	15	8.2	5.2	14.2	31	21	11	3	2	1	1
2	20	202	90	27	8	8.3	5	15.4	26	16	10	1	0	2	1
29	20	160	93	29	9	7.3	5.1	13.3	27	12	15	4	1	0	1
27	20	175	80	22	6	7.6	4.6	12.8	28	15	17	2	2	1	0
25	15	165	70	25	8	7.5	4.1	13.5	15	11	14	3	3	2	1
15	35	151	60	26	9	7.1	4.1	13.1	17	13	15	2	2	1	1
14	40	254	80	24	9	9.4	6.4	15.4	18	12	13	3	2	2	1
18	50	259	90	28	7	9.5	6.5	15.5	25	15	12	1	1	2	1
20	50	270	100	26	8	9.6	6	15.6	35	20	15	4	1	1	0
4	25	125	110	28	10	6.5	3.5	12.5	34	20	8	2	1	0	1
6	15	151	118	27	15	7.6	4.6	13.6	40	23	10	3	1	2	1
8	20	174	130	25	12	7.4	4.4	13.4	41	23	12	2	2	1	0
9	20	156	65	25	16	7.5	4.9	13.5	46	23	15	1	0	1	0
10	20	221	55	29	14	8.6	5.6	14.6	48	25	19	4	1	1	0
10	35	202	86	26	11	8.4	5.4	14.2	27	17	9	2	2	1	1
16	35	200	55	27	8	8.2	5.2	14.6	29	19	10	3	1	2	1
14	35	198	98	28	12	8.3	5.5	13.9	30	20	8	2	2	0	1
13	45	259	98	25	10	9.3	5.1	14.4	35	21	7	4	2	1	1
11	50	271	95	26	11	9.4	6.4	14.5	36	25	14	4	1	1	0
10	45	280	68	23	10	9.5	6.5	14.5	34	22	13	1	0	1	0
12	40	231	105	25	8	8.6	6	14.2	31	20	11	2	2	1	0
5	45	98	106	24	9	5.6	2.6	15.4	36	19	15	2	1	1	0
1	45	102	137	29	10	5.9	2.9	13.3	35	20	14	3	1	1	0
3	50	98	139	25	12	5.7	2.7	12.8	26	16	15	2	1	2	1
10	45	150	67	26	14	7.1	4.1	13.5	27	17	18	3	1	2	1
5	45	178	87	29	13	7.6	4.9	13.1	24	14	12	2	2	2	1
8	35	168	86	21	10	7.4	4.4	14.5	26	16	11	3	0	3	1
6	10	191	94	26	10	7.9	4.9	14.5	31	21	10	1	1	3	1
9	15	230	98	25	7	8.6	5.6	14.2	32	22	8	4	1	3	0
12	25	219	57	25	9	8.4	3.5	15.4	36	26	15	2	1	2	0
15	20	210	67	26	8	8.2	5.2	13.3	25	15	14	3	1	0	1
11	35	211	95	26	8	8.3	3	12.8	41	20	16	2	1	2	0
10	35	120	98	24	7	6.3	3.3	13.5	42	25	18	3	1	2	0
9	35	135	111	29	11	6.7	3.7	13.1	45	20	15	1	2	2	0
4	30	136	103	29	9	6.2	3.2	14.6	25	20	16	4	2	1	0
1	35	146	116	24	13	6.9	3.5	12.9	26	16	12	2	2	1	1
3	30	279	136	24	10	9.5	5.1	14.6	27	17	13	3	3	1	1
2	10	268	137	24	8	9.3	6.3	15.4	26	16	8	2	3	5	1
29	10	259	86	27	8	9.1	6.1	15.1	35	25	9	1	3	0	0
27	20	281	55	25	10	9.5	5	15.5	34	24	14	4	2	4	0
25	15	295	98	24	13	9.8	6.8	15.8	31	21	17	2	0	5	0
15	25	269	98	26	14	9.3	6.3	15.3	36	26	8	3	2	2	1
14	30	268	95	23	14	9.3	5.1	15.3	38	28	10	2	2	2	0
18	30	70	68	25	15	5	5.1	14.6	39	25	11	4	2	2	0
20	25	251	105	28	8	9.4	4	15.4	40	25	13	4	1	0	0
4	20	240	106	28	9	9.5	6.5	15.5	41	24	8	1	1	1	1
6	10	261	137	24	6	9.6	5.1	15.6	41	24	9	2	1	1	0
8	15	110	139	28	8	6.5	3.5	12.5	25	15	11	2	5	1	1
9	10	154	67	26	9	7.6	4.1	13.6	19	11	8	3	0	1	1
10	20	156	87	28	9	7.4	4.4	12.8	25	15	7	2	4	0	1
10	20	152	86	24	7	7.5	4.5	13.5	25	15	14	3	5	2	0
16	20	210	94	28	8	8.6	5.6	14.6	27	17	13	2	2	1	1
14	15	198	98	25	10	8.4	3.6	12.8	26	16	11	3	2	2	1
13	35	196	57	23	15	8.2	5.2	12.9	35	25	15	1	2	0	0
11	40	185	67	23	12	8.3	5.3	14.6	26	16	14	4	0	1	1
10	50	245	95	26	16	9.3	3.9	15.4	24	14	15	2	1	2	1
12	50	253	35	28	14	9.4	6.4	15.1	26	16	18	3	1	1	1
5	25	255	135	23	11	9.5	6.5	15.5	27	17	12	2	1	2	1
1	15	201	65	20	8	8.6	5.1	15.8	28	18	11	3	1	2	0
3	20	85	88	23	12	5.6	2	15.3	15	11	10	1	0	1	1
10	20	86	95	27	10	5.9	2.9	15.3	17	12	8	4	2	0	1
5	20	89	90	25	11	5.7	2.7	14.6	18	12	15	2	3	2	1
8	35	140	93	20	10	7.1	4.1	15.4	25	15	14	3	0	1	0
6	35	146	80	23	8	7.6	4	15.5	35	22	16	2	2	1	0
9	35	210	70	28	9	8.4	5.4	15.6	34	22	18	1	1	1	0
12	45	198	60	27	10	8.2	5.2	12.5	40	25	15	4	2	1	0
15	50	195	80	24	12	8.3	5.1	15.4	41	25	16	2	2	2	0
11	45	199	90	28	14	6.3	3.3	12.3	46	25	12	3	2	0	0
10	40	135	100	29	13	6.7	3	12.8	48	24	13	2	0	1	1
9	45	103	75	25	10	6.2	3.2	14.6	27	17	9	4	3	1	1
4	45	124	65	28	10	6.9	3.9	12.9	29	19	12	4	2	1	1
1	50	210	39	27	7	9.5	6.5	15.5	30	22	11	1	4	1	0
3	45	245	80	26	9	9.3	6.3	15.3	35	20	10	2	2	1	1
2	45	236	45	20	8	9.1	6.1	15.8	36	21	15	2	5	1	0
29	35	246	66	26	8	9.5	6	15.3	34	21	17	3	2	2	0
27	10	265	95	27	7	9.8	5.1	15.3	31	21	14	2	0	2	0
25	15	204	105	28	11	9.3	6.3	14.6	36	25	15	3	1	2	0
15	25	61	70	23	9	4.5	1.5	15.4	35	25	13	2	2	3	0
14	20	92	60	23	13	5.5	5.1	15.5	25	15	12	3	3	3	1
18	35	91	80	25	10	5.6	2.6	15.6	31	21	15	1	2	3	0
20	35	111	90	29	8	6.8	4.1	12.5	36	26	8	4	2	2	0
4	35	112	100	24	8	6.7	3.7	15.4	38	22	10	2	1	0	0
6	30	113	75	28	10	6.9	3.9	12.3	39	22	12	3	1	2	0
8	35	185	65	29	13	8.2	5.2	12.8	40	25	15	2	1	2	0
9	30	199	39	22	14	8.6	3.9	14.6	41	24	11	3	1	2	0
10	10	153	94	27	14	7.9	5.1	12.9	41	24	14	1	2	1	0
10	10	189	98	24	15	8.4	5.4	14.4	25	15	18	4	0	1	1
16	20	192	57	29	8	8.5	5.5	14.5	19	12	15	2	1	1	1
14	15	178	67	25	9	8.5	5.5	12.8	25	15	12	3	2	5	1
13	25	175	95	28	6	8.2	2.9	14.2	25	15	8	2	1	0	1
11	30	198	98	28	8	8.3	5.3	14.3	27	17	15	1	2	4	0
10	30	124	111	25	9	7.3	4.3	13.3	26	16	9	4	2	5	1
12	25	85	103	25	9	5.9	2.9	12.5	35	20	10	2	1	2	0
5	20	203	110	23	7	8.6	5.6	12.3	26	16	11	3	0	2	1
1	10	213	118	23	8	8.7	2.9	14.6	24	14	14	2	2	2	0
3	15	152	130	23	10	7.5	4.5	13.6	26	16	17	4	1	0	0
10	10	165	65	28	15	7.9	5.1	13.3	27	17	12	4	1	1	1
5	20	162	55	26	12	7.9	3.1	12.3	28	18	13	1	1	1	1
8	20	214	86	25	16	8.9	5.9	12.8	15	12	10	2	1	1	1
6	20	234	55	24	14	9.1	6.1	11.9	17	12	10	2	2	1	1
9	15	233	98	23	11	9.2	3.1	14.9	18	12	11	3	0	0	1
12	35	256	98	25	8	9.6	6.6	11.9	25	15	12	2	1	2	1
15	40	85	95	26	12	5.9	2.9	15.4	35	21	13	3	1	1	0
11	50	86	68	28	10	5.7	2.7	14.6	34	21	13	2	1	2	0
10	50	204	105	28	11	8.6	5.6	14.6	40	23	15	3	1	0	0
9	25	205	106	29	10	8.6	5.6	14.6	41	23	18	1	1	1	0
4	15	171	137	23	8	7.6	5.1	13.6	46	23	14	4	1	2	0
1	20	111	139	23	9	6.5	3.5	12.5	48	25	8	2	2	1	0
3	20	112	66	25	10	6.7	3.7	12.7	27	24	9	3	2	2	0
2	20	114	95	23	12	6.8	3.1	12.8	29	19	12	2	2	2	0
29	35	86	105	25	14	5.9	2.9	14.6	30	20	12	3	3	1	0
27	35	258	35	20	13	9.4	5.1	15.4	35	24	10	1	3	0	0
25	35	234	135	25	10	9.2	3.1	15.2	36	21	9	4	3	2	1
15	45	210	65	25	10	8.9	5.9	14.9	34	22	10	2	2	1	0
14	50	87	88	29	7	5.9	2.9	15.4	31	21	10	3	0	1	1
18	45	198	95	28	9	8.6	3.1	14.6	36	22	15	2	2	1	0
20	40	200	90	25	8	8.7	5.7	14.7	35	21	15	1	2	1	0
4	45	145	93	26	8	7.5	4.5	13.5	25	15	14	4	2	2	0
6	45	135	80	26	7	7.9	4.9	13.9	27	17	12	2	1	0	1
8	50	165	70	27	11	7.9	4.9	13.9	26	16	16	3	1	1	1
9	45	211	124	25	9	8.9	5.9	14.9	35	21	12	2	1	1	0
10	45	219	126	25	13	9.1	3.1	15.1	26	16	13	4	5	1	1
10	35	210	97	25	10	9.2	6.2	12.8	24	14	10	4	0	1	1
16	10	256	114	23	8	9.6	6.6	12.8	26	13	10	1	4	1	1
14	15	81	106	21	8	5.9	3.1	14.2	27	17	11	2	5	1	0
13	25	83	107	29	10	5.7	5.1	14.3	28	13	12	2	2	2	1
11	20	201	67	29	13	8.6	5.6	13.3	15	12	13	3	2	2	1
10	35	203	89	25	14	8.6	5.6	11.9	17	11	13	2	2	2	1
12	35	152	87	25	14	7.6	4.6	14.6	46	24	15	3	0	3	0
5	35	112	95	26	15	6.5	3.5	14.7	48	23	18	2	1	3	0
1	30	115	106	29	8	6.7	5.1	13.5	27	17	14	3	1	3	1
3	35	124	141	24	9	6.8	3.8	13.9	29	19	8	1	1	2	1
10	30	87	138	24	6	5.9	2.9	15.4	30	20	9	4	1	0	0
5	10	254	140	22	8	9.4	3.1	14.9	35	21	12	2	0	2	0
8	10	213	136	22	9	9.2	6.2	15.1	36	22	12	3	2	2	0
6	20	224	67	25	9	8.9	5.9	15.2	34	22	10	2	3	2	0
9	15	86	69	21	7	5.9	3.1	15.6	31	21	9	3	0	1	0
12	25	256	95	28	8	9.6	6.6	15.6	36	23	10	1	2	1	1
15	30	203	85	25	10	8.6	5.6	15.4	35	23	10	4	1	1	0
11	30	102	86	26	15	6.5	5.1	12.5	25	15	15	2	2	5	1
10	25	99	87	28	12	6.3	3.3	12.3	27	17	15	3	2	0	1
9	20	199	90	29	16	8.6	3.1	14.6	26	16	15	2	2	4	1
4	10	158	99	25	14	7.6	4.6	13.6	48	24	17	1	0	5	0
1	15	162	104	25	11	7.3	3.1	13.3	47	24	14	4	3	2	0
3	10	101	121	26	8	6.3	5.1	12.3	48	25	15	2	2	2	0
2	20	123	128	26	12	6.9	3.9	12.8	36	22	13	3	4	2	0
29	20	68	130	26	10	5.9	2.9	11.9	38	22	12	2	2	0	0
27	20	201	85	22	11	8.9	3.1	14.9	39	23	15	4	5	1	0
25	15	70	86	23	10	5.9	2.9	11.9	34	21	8	4	2	1	0
15	35	256	97	23	8	8.9	3.1	15.4	35	20	10	1	0	1	0
14	40	61	102	22	9	5	2	14.6	29	19	12	2	1	1	0
18	50	78	123	22	10	6	3	14.6	28	18	15	2	2	0	0
20	50	98	103	22	12	6.5	3.5	12.5	28	18	11	3	3	2	0
4	25	95	132	25	14	6	3	14.6	26	16	14	2	2	1	1
6	15	124	126	25	13	6.9	3.9	12.9	41	24	18	3	2	2	0
8	20	179	135	28	10	8	5.1	14	25	15	15	2	1	0	1
9	20	112	120	28	10	7	4	12.8	28	18	12	3	1	1	1
10	20	78	124	28	7	5.9	2.9	11.9	35	20	8	1	1	2	1
10	35	258	128	28	9	9.6	6.6	15.6	36	21	15	4	1	1	0
16	35	198	126	27	8	8.6	5.6	15.4	34	20	9	2	2	2	1
14	35	101	115	29	8	6.5	3.1	14.6	31	21	10	3	0	2	0
13	45	99	115	28	7	6.3	3.3	12.3	36	22	12	2	1	1	0
11	50	203	99	21	11	8.6	5.6	14.6	35	22	15	3	2	0	0
10	45	159	86	26	9	7.6	3.1	13.6	25	15	18	1	1	2	0
12	40	146	99	23	13	7.3	4.3	12.8	27	17	15	4	2	1	0
5	45	101	135	27	10	6.3	3.3	12.3	26	16	10	2	2	1	1
1	45	124	134	27	8	6.9	3.1	12.9	48	25	11	3	1	1	0
3	50	98	125	28	8	5.9	2.9	11.9	47	25	13	2	0	1	0
10	30	214	126	26	10	8.9	5.1	14.9	48	24	14	1	2	2	0
5	10	85	102	27	13	5.9	2.9	11.9	36	20	14	4	1	0	1
8	10	226	123	28	14	8.9	5.9	14.9	38	20	16	2	1	1	1
6	20	62	103	25	14	5	2	15.4	39	20	16	3	1	1	0
9	15	92	132	26	15	6	3	14.6	34	24	15	2	1	1	0
12	25	114	126	29	8	6.5	3.5	12.5	35	25	12	4	2	1	0
15	30	93	135	26	9	6	3.1	12	29	19	11	4	0	1	1
11	30	124	120	26	6	6.9	3.9	12.9	28	18	10	1	1	1	0
10	25	184	124	25	8	8	5	14	35	20	8	2	1	2	1
9	20	125	128	25	9	7	3.1	14.6	36	20	12	2	1	2	0
4	10	95	126	25	9	5.9	2.9	12.3	38	23	9	3	1	2	0
1	15	210	115	25	7	8.7	3.1	14.6	35	21	12	2	1	3	0
3	10	212	115	25	8	8.9	5.9	13.6	32	22	9	3	1	3	0
2	20	249	99	29	10	9.4	6.4	12.8	31	21	12	2	2	3	1
29	20	280	86	29	15	9.9	5.1	12.3	30	20	10	3	2	2	1
27	20	258	99	28	12	9.7	6.7	12.9	30	20	8	1	2	0	1
25	15	268	135	26	16	9.5	6.5	11.9	36	23	15	4	3	2	0
15	35	165	134	26	14	6.9	3.1	14.9	32	22	14	2	3	2	0
14	40	213	125	26	11	8.7	3.1	14.7	25	15	14	3	3	2	1
18	50	215	142	28	8	8.9	5.9	14.9	29	19	15	2	2	1	0
20	50	64	75	28	12	4.5	1.5	15.4	15	12	15	3	0	1	1
4	25	95	65	26	10	5.5	2.1	11.5	21	15	12	1	2	1	1
6	15	98	39	28	11	5.6	2.6	11.6	28	18	15	4	2	5	0
8	20	145	80	27	10	6.8	3.8	12.8	18	12	14	2	2	0	1
9	20	140	45	27	8	6.7	3.7	12.7	50	25	12	3	1	4	0
10	20	149	66	25	9	6.9	2.9	14.6	20	12	10	2	1	5	1
10	35	211	95	22	10	8.2	5.2	14.2	18	15	9	1	1	2	1
16	35	232	105	26	12	8.6	4.6	14.6	25	15	5	4	5	2	1
14	35	195	35	19	14	7.9	4.9	13.9	16	14	8	2	0	2	1
13	45	221	135	25	13	8.4	5.4	14.4	17	15	6	3	4	0	1
11	50	226	65	25	10	8.5	6	14.5	35	23	9	2	5	1	0
10	45	220	88	29	10	8.5	5.5	14.5	35	23	12	4	2	1	0
12	40	201	95	25	7	8.2	5.2	14.2	31	21	11	4	2	1	0
5	45	202	90	27	9	8.3	5	15.4	26	16	10	1	2	1	1
1	45	160	93	29	8	7.3	5.1	13.3	27	12	15	2	0	0	1
3	50	175	80	22	13	7.6	4.6	12.8	28	15	17	2	1	2	0
3	30	165	70	25	10	7.5	4.1	13.5	15	11	14	3	1	1	1
2	10	151	60	26	8	7.1	4.1	13.1	17	13	15	2	1	2	1
29	10	254	80	24	8	9.4	6.4	15.4	18	12	13	3	1	0	1
27	20	259	90	28	10	9.5	6.5	15.5	25	15	12	2	0	1	1
25	15	270	100	26	13	9.6	6	15.6	35	20	15	3	2	2	1
15	25	125	110	26	14	6.5	3.5	12.5	34	20	8	1	3	1	1
14	30	151	118	25	14	7.6	4.6	13.6	40	23	10	4	0	2	1
18	30	174	130	25	8	7.4	4.4	13.4	41	23	12	2	2	2	0
10	25	156	65	25	7	7.5	4.9	13.5	46	23	15	3	1	1	0
5	20	221	55	29	11	8.6	5.6	14.6	48	25	19	2	2	0	0
8	10	202	86	26	9	8.4	5.4	14.2	27	17	9	3	2	2	1
6	15	200	55	27	13	8.2	5.2	14.6	29	19	10	1	2	1	1
9	10	198	98	28	10	8.3	5.5	13.9	30	20	8	4	0	1	1
12	20	259	98	25	8	9.3	5.1	14.4	35	21	7	2	3	1	1
15	20	271	95	26	8	9.4	6.4	14.5	36	25	14	3	2	1	0
11	20	280	68	23	10	9.5	6.5	14.5	34	22	13	2	4	2	0
10	15	231	105	25	13	8.6	6	14.2	31	20	11	1	2	0	1
9	35	98	106	25	14	5.6	2.6	15.4	36	19	15	4	5	1	0
4	40	102	137	29	14	5.9	2.9	13.3	35	20	14	2	2	1	1
1	50	98	139	26	15	5.7	2.7	12.8	26	16	15	3	0	1	1
3	50	150	67	25	8	7.1	4.1	13.5	27	17	18	2	1	1	0
2	25	178	87	29	9	7.6	4.9	13.1	24	14	12	4	2	1	1
29	15	168	86	21	6	7.4	4.4	14.5	26	16	11	4	3	1	0
27	20	191	94	26	8	7.9	4.9	14.5	31	21	10	1	2	2	0
25	20	230	98	25	9	8.6	5.6	14.2	32	22	8	2	2	2	1
15	20	219	57	25	9	8.4	3.5	15.4	36	26	15	2	1	2	0
14	35	210	67	26	7	8.2	5.2	13.3	25	15	14	3	1	3	1
18	35	211	95	26	8	8.3	3	12.8	41	20	16	2	1	3	0
20	35	120	98	24	10	6.3	3.3	13.5	42	25	18	3	1	3	0
4	45	135	111	29	15	6.7	3.7	13.1	45	20	15	2	2	2	1
6	50	136	103	29	12	6.2	3.2	14.6	25	20	16	3	0	0	1
8	45	146	116	22	16	6.9	3.5	12.9	26	16	12	1	1	2	1
9	40	279	136	23	14	9.5	5.1	14.6	27	17	13	4	2	2	1
10	45	268	137	23	11	9.3	6.3	15.4	26	16	8	2	1	2	1
10	45	259	86	27	8	9.1	6.1	15.1	35	25	9	3	2	1	0
16	50	281	55	25	12	9.5	5	15.5	34	24	14	2	2	1	0
14	45	295	98	24	10	9.8	6.8	15.8	31	21	17	3	1	1	0
13	45	269	98	26	11	9.3	6.3	15.3	36	26	8	1	0	5	1
11	35	268	95	23	10	9.3	5.1	15.3	38	28	10	4	2	0	0
10	10	70	68	25	8	5	5.1	14.6	39	25	11	2	1	4	0
12	15	251	105	28	9	9.4	4	15.4	40	25	13	3	1	5	0
5	25	240	106	28	10	9.5	6.5	15.5	41	24	8	2	1	2	1
1	20	261	137	23	12	9.6	5.1	15.6	41	24	9	1	1	2	1
3	35	110	139	23	14	6.5	3.5	12.5	25	15	11	4	2	2	1
14	35	154	67	26	13	7.6	4.1	13.6	19	11	8	2	0	0	1
10	35	156	87	28	10	7.4	4.4	12.8	25	15	7	3	1	1	1
5	30	152	86	24	10	7.5	4.5	13.5	25	15	14	2	1	1	1
8	35	210	94	28	7	8.6	5.6	14.6	27	17	13	4	1	1	1
10	40	198	98	25	9	8.4	3.6	12.8	26	16	11	4	1	1	1
5	30	196	57	23	8	8.2	5.2	12.9	35	25	15	1	1	0	0
8	10	185	67	28	10	8.3	5.3	14.6	26	16	14	2	1	2	1
6	10	245	95	26	10	9.3	3.9	15.4	24	14	15	2	2	1	1
9	20	253	35	28	7	9.4	6.4	15.1	26	16	18	3	2	2	0
12	15	255	135	28	14	9.5	6.5	15.5	27	17	12	2	2	0	1
15	25	201	65	20	8	8.6	5.1	15.8	28	18	11	3	3	1	0
11	30	85	88	29	7	5.6	2	15.3	15	11	10	2	3	2	1
10	30	86	95	27	11	5.9	2.9	15.3	17	12	8	3	3	1	1
9	25	89	90	25	9	5.7	2.7	14.6	18	12	15	1	2	2	1
4	20	140	93	20	13	7.1	4.1	15.4	25	15	14	4	0	2	1
1	10	146	80	23	10	7.6	4	15.5	35	22	16	2	2	1	0
3	15	210	70	28	8	8.4	5.4	15.6	34	22	18	3	2	0	0
2	10	198	60	27	8	8.2	5.2	12.5	40	25	15	2	2	2	0
29	20	195	80	24	10	8.3	5.1	15.4	41	25	16	3	1	1	0
27	20	199	90	28	13	6.3	3.3	12.3	46	25	12	1	1	1	0
25	20	135	100	29	14	6.7	3	12.8	48	24	13	4	1	1	1
15	15	103	75	25	14	6.2	3.2	14.6	27	17	9	2	5	1	1
14	35	124	65	28	15	6.9	3.9	12.9	29	19	12	3	0	2	1
18	40	210	39	27	8	9.5	6.5	15.5	30	22	11	2	4	0	0
20	50	245	80	26	9	9.3	6.3	15.3	35	20	10	1	5	1	0
4	50	236	45	20	6	9.1	6.1	15.8	36	21	15	4	2	1	0
6	25	246	66	26	8	9.5	6	15.3	34	21	17	2	2	1	0
8	15	265	95	27	9	9.8	5.1	15.3	31	21	14	3	2	1	0
9	20	204	105	28	9	9.3	6.3	14.6	36	25	15	2	0	1	0
10	20	61	70	22	7	4.5	1.5	15.4	35	25	13	4	1	1	0
10	20	92	60	32	8	5.5	5.1	15.5	25	15	12	4	1	2	1
16	35	91	80	25	10	5.6	2.6	15.6	31	21	15	1	1	2	0
14	35	111	90	29	15	6.8	4.1	12.5	36	26	8	2	1	2	1
13	35	112	100	25	12	6.7	3.7	15.4	38	22	10	2	0	3	1
11	45	113	75	28	16	6.9	3.9	12.3	39	22	12	3	2	3	1
10	50	185	65	29	14	8.2	5.2	12.8	40	25	15	2	3	3	0
12	45	199	39	22	11	8.6	3.9	14.6	41	24	11	3	0	2	0
5	40	153	94	28	8	7.9	5.1	12.9	41	24	14	2	2	0	0
1	45	189	98	27	12	8.4	5.4	14.4	25	15	18	3	1	2	1
3	45	192	57	29	10	8.5	5.5	14.5	19	12	15	1	2	2	1
1	50	178	67	25	11	8.5	5.5	12.8	25	15	12	4	2	2	1
9	45	175	95	28	10	8.2	2.9	14.2	25	15	8	2	2	1	1
1	45	198	98	28	8	8.3	5.3	14.3	27	17	15	3	0	1	1
4	35	124	111	26	9	7.3	4.3	13.3	26	16	9	2	3	1	1
30	10	85	103	27	10	5.9	2.9	12.5	35	20	10	3	2	5	1
10	15	203	110	27	12	8.6	5.6	12.3	26	16	11	1	4	0	1
5	25	213	118	24	14	8.7	2.9	14.6	24	14	14	4	2	4	1
8	20	152	130	24	13	7.5	4.5	13.6	26	16	17	2	5	5	0
6	35	165	65	28	10	7.9	5.1	13.3	27	17	12	3	2	2	1
9	35	162	55	26	10	7.9	3.1	12.3	28	18	13	2	0	2	0
12	35	214	86	25	7	8.9	5.9	12.8	15	12	10	2	1	2	1
15	30	234	55	24	9	9.1	6.1	11.9	17	12	10	1	2	0	1
11	35	233	98	23	8	9.2	3.1	14.9	18	12	11	4	3	1	1
10	15	256	98	25	10	9.6	6.6	11.9	25	15	12	2	2	1	1
9	25	85	95	26	9	5.9	2.9	15.4	35	21	13	3	2	1	0
4	30	86	68	28	8	5.7	2.7	14.6	34	21	13	2	1	1	0
1	10	204	105	28	7	8.6	5.6	14.6	40	23	15	4	1	0	0
3	10	205	106	29	8	8.6	5.6	14.6	41	23	18	4	1	2	0
2	20	171	137	22	7	7.6	5.1	13.6	46	23	14	1	1	1	0
29	15	111	139	21	11	6.5	3.5	12.5	48	25	8	2	2	2	0
27	25	112	66	25	9	6.7	3.7	12.7	27	24	9	2	0	0	0
25	30	114	95	21	13	6.8	3.1	12.8	29	19	12	3	1	1	0
15	30	86	105	28	10	5.9	2.9	14.6	30	20	12	2	2	2	0
14	25	258	35	20	8	9.4	5.1	15.4	35	24	10	3	1	1	0
18	20	234	135	25	8	9.2	3.1	15.2	36	21	9	2	2	2	0
20	10	210	65	25	10	8.9	5.9	14.9	34	22	10	3	2	2	0
4	15	87	88	29	13	5.9	2.9	15.4	31	21	10	1	1	1	1
6	10	198	95	28	14	8.6	3.1	14.6	36	22	15	4	0	0	1
8	20	200	90	25	14	8.7	5.7	14.7	35	21	15	2	2	2	0
9	20	145	93	26	15	7.5	4.5	13.5	25	15	14	3	1	1	1
10	20	135	80	26	8	7.9	4.9	13.9	27	17	12	2	1	1	1
10	15	165	70	27	9	7.9	4.9	13.9	26	16	16	3	1	1	1
16	35	211	124	25	6	8.9	5.9	14.9	35	21	12	1	1	1	0
14	40	219	126	24	8	9.1	3.1	15.1	26	16	13	4	2	2	0
13	50	210	97	23	9	9.2	6.2	12.8	24	14	10	2	0	0	1
11	50	256	114	23	9	9.6	6.6	12.8	26	13	10	3	1	1	1
10	25	81	106	22	7	5.9	3.1	14.2	27	17	11	2	1	1	1
12	15	83	107	29	8	5.7	5.1	14.3	28	13	12	1	1	1	1
5	20	201	67	29	10	8.6	5.6	13.3	15	12	13	4	1	1	1
1	20	203	89	25	15	8.6	5.6	11.9	17	11	13	2	1	1	1
3	20	152	87	25	12	7.6	4.6	14.6	46	24	15	3	1	1	0
8	35	112	95	26	16	6.5	3.5	14.7	48	23	18	2	2	2	0
9	35	115	106	29	14	6.7	5.1	13.5	27	17	14	4	2	2	1
10	35	124	141	28	11	6.8	3.8	13.9	29	19	8	4	2	2	1
10	45	87	138	28	8	5.9	2.9	15.4	30	20	9	1	3	3	0
16	50	254	140	27	12	9.4	3.1	14.9	35	21	12	2	3	3	1
14	45	213	136	27	10	9.2	6.2	15.1	36	22	12	2	3	3	0
13	40	224	67	25	11	8.9	5.9	15.2	34	22	10	3	2	2	1
11	45	86	69	21	10	5.9	3.1	15.6	31	21	9	2	0	0	0
10	45	256	95	28	8	9.6	6.6	15.6	36	23	10	3	2	2	1
12	50	203	85	25	9	8.6	5.6	15.4	35	23	10	2	2	2	0
10	45	102	86	26	10	6.5	5.1	12.5	25	15	15	3	2	2	0
5	45	99	87	28	12	6.3	3.3	12.3	27	17	15	1	1	1	1
8	35	199	90	29	14	8.6	3.1	14.6	26	16	15	4	1	1	1
6	10	158	99	25	13	7.6	4.6	13.6	48	24	17	2	1	1	0
9	15	162	104	26	10	7.3	3.1	13.3	47	24	14	3	5	5	0
12	25	101	121	26	10	6.3	5.1	12.3	48	25	15	2	0	0	0
15	20	123	128	26	7	6.9	3.9	12.8	36	22	13	3	4	4	0
11	35	68	130	28	9	5.9	2.9	11.9	38	22	12	1	5	5	0
10	35	201	85	25	8	8.9	3.1	14.9	39	23	15	4	2	2	0
9	35	70	86	22	10	5.9	2.9	11.9	34	21	8	2	2	2	0
4	30	256	97	23	10	8.9	3.1	15.4	35	20	10	3	2	2	0
1	35	61	102	25	8	5	2	14.6	29	19	12	2	0	0	0
3	15	78	123	24	9	6	3	14.6	28	18	15	3	1	1	0
2	15	98	103	24	8	6.5	3.5	12.5	28	18	11	1	1	1	0
29	25	95	132	24	8	6	3	14.6	26	16	14	4	1	1	0
27	30	124	126	28	7	6.9	3.9	12.9	41	24	18	2	1	1	0
25	10	179	135	28	11	8	5.1	14	25	15	15	3	0	0	1
15	10	112	120	27	9	7	4	12.8	28	18	12	2	2	2	1
14	20	78	124	28	13	5.9	2.9	11.9	35	20	8	4	3	1	1
18	15	258	128	27	10	9.6	6.6	15.6	36	21	15	4	0	2	1
20	25	198	126	22	8	8.6	5.6	15.4	34	20	9	1	2	0	0
4	30	101	115	29	8	6.5	3.1	14.6	31	21	10	2	1	1	1
6	30	99	115	28	10	6.3	3.3	12.3	36	22	12	2	2	2	0
8	25	203	99	21	13	8.6	5.6	14.6	35	22	15	3	2	1	0
9	20	159	86	26	14	7.6	3.1	13.6	25	15	18	2	2	2	1
10	10	146	99	23	14	7.3	4.3	12.8	27	17	15	3	0	2	1
10	15	101	135	25	15	6.3	3.3	12.3	26	16	10	2	3	1	1
16	10	124	134	25	8	6.9	3.1	12.9	48	25	11	3	2	0	0
14	20	98	125	28	9	5.9	2.9	11.9	47	25	13	1	4	2	0
13	20	214	126	26	6	8.9	5.1	14.9	48	24	14	4	2	1	0
11	20	85	102	27	8	5.9	2.9	11.9	36	20	14	2	5	1	0
10	15	226	123	28	9	8.9	5.9	14.9	38	20	16	3	2	1	0
12	35	62	103	25	9	5	2	15.4	39	20	16	2	0	1	0
5	40	92	132	26	7	6	3	14.6	34	24	15	3	1	2	0
1	50	114	126	29	8	6.5	3.5	12.5	35	25	12	1	2	0	0
3	50	93	135	25	10	6	3.1	12	29	19	11	4	3	1	0
3	25	124	120	24	15	6.9	3.9	12.9	28	18	10	2	2	1	1
2	15	184	124	23	12	8	5	14	35	20	8	3	2	1	1
29	20	125	128	23	16	7	3.1	14.6	36	20	12	2	1	1	1
27	20	95	126	25	14	5.9	2.9	12.3	38	23	9	3	1	1	1
10	20	210	115	25	11	8.7	3.1	14.6	35	21	12	3	1	1	1
5	35	212	115	25	8	8.9	5.9	13.6	32	22	9	3	1	2	0
8	35	249	99	29	12	9.4	6.4	12.8	31	21	12	2	2	2	1
6	35	280	86	29	10	9.9	5.1	12.3	30	20	10	2	0	2	1
9	45	258	99	28	11	9.7	6.7	12.9	30	20	8	4	1	3	1
12	50	268	135	24	10	9.5	6.5	11.9	36	23	15	4	2	3	0
15	45	165	134	24	8	6.9	3.1	14.9	32	22	14	1	1	3	0
11	40	213	125	25	9	8.7	3.1	14.7	25	15	14	1	2	2	1
10	45	215	142	26	10	8.9	5.9	14.9	29	19	15	4	2	0	0
